# Supplementary material for: Crotoxin Upregulating NLRP-3 Inflammasome and IL-18 and Activating CD4+ and CD8+ Lymphocytes in Experimental Encephalitozoon cuniculi Infection
Source: Animals (Basel). 2026 Mar 18;16(6):955. doi: 10.3390/ani16060955 (PMC13023292; doi:10.3390/ani16060955)
Supplement: Supplementary file 1 [file animals-16-00955-s001.zip]

Archive with 4 entries (4 files):
- Figure S1.jpg
- __MACOSX/._Suppl Fig  1.jpg
- Figure S2.jpg
- __MACOSX/._Suppl Fig. 2.jpg
